# Supplementary material for: Association of the PaO2/RDW ratio with 7-day mortality and risk of early invasive mechanical ventilation in ICU patients with delirium associated with ARDS: A retrospective cohort study from the MIMIC-IV database
Source: PLoS One. 2025 Dec 19;20(12):e0339390. doi: 10.1371/journal.pone.0339390 (PMC12716735; doi:10.1371/journal.pone.0339390)
Supplement: S1 Table — This table displays the iterative process of removing variables with high VIF values to reduce multicollinearity. Columns include the iteration number, variable name, and the calculated VIF value. (CSV) [file pone.0339390.s001.csv]

iteration	variable	vif
1	MCH	201.75556822087935
1	MCV	159.05892541062423
1	MCHC	60.561764875558616
1	RBC	44.06431122163714
1	Hb	40.6619087852593
1	Cl	14.359586124108146
1	Na	9.409450648608217
1	BE	6.772092147391597
1	AG	5.49120201275237
1	PaCO2	2.6364768863942456
1	BUN	2.431746298437305
1	Cr	2.322894962742353
1	Phos	2.3174020097533483
1	K	1.7873473850380002
1	SOFA	1.6367516290470037
1	CKD	1.610736465237302
1	RDW	1.5357029994420741
1	Hypertension	1.4479344330660215
1	Age	1.424155328236568
1	PLT	1.3660467387812847
1	Glucose	1.293609562087488
1	CHF	1.2898629753416193
1	Diabetes	1.2847061182673376
1	Total Ca	1.2840816411868696
1	PO2/RDW ratio	1.228127612326129
1	Mg	1.2002405842789114
1	WBC	1.1355005867477506
1	pH	1.121530174054616
1	COPD	1.0961180780075843
1	Sex	1.0826813356235212
1	GCS	1.079268761821406
1	Malignancy	1.0505487876946507
2	RBC	44.06120977925027
2	Hb	40.661398123181314
2	Cl	14.351564992429754
2	Na	9.39737727000339
2	MCV	8.385508464940257
2	BE	6.759743408207493
2	AG	5.490508552379425
2	MCHC	4.305167512600573
2	PaCO2	2.634339965643697
2	BUN	2.4233626555947603
2	Phos	2.3170061250570133
2	Cr	2.312941143521424
2	K	1.7854387073536802
2	SOFA	1.6367327178248778
2	CKD	1.610599751879049
2	RDW	1.5229703009485458
2	Hypertension	1.4477552036868986
2	Age	1.4225664206035544
2	PLT	1.3658187438086977
2	Glucose	1.2918433575790453
2	CHF	1.2867339668420388
2	Diabetes	1.2844626042744582
2	Total Ca	1.2830859783248454
2	PO2/RDW ratio	1.2281200117873732
2	Mg	1.2001906314050526
2	WBC	1.133268914924923
2	pH	1.1214180714563586
2	COPD	1.0959748993513732
2	Sex	1.0821777253289893
2	GCS	1.0764157284379774
2	Malignancy	1.050523692911903
3	Cl	14.33188939220452
3	Na	9.388170014701684
3	BE	6.745156270781516
3	AG	5.472563929022942
3	PaCO2	2.6343079337810553
3	BUN	2.40544409833072
3	Phos	2.3166367039860063
3	Cr	2.3126769575331196
3	K	1.7852133085617161
3	MCHC	1.6581500488276326
3	SOFA	1.6335891306545796
3	CKD	1.6084250293802544
3	RDW	1.5030057883277699
3	Hypertension	1.4477048119605278
3	Age	1.4219545731616552
3	Hb	1.405800228043638
3	PLT	1.3621900421245279
3	Glucose	1.2918432730368097
3	CHF	1.2867337353067783
3	Diabetes	1.2843414624297784
3	Total Ca	1.273690430286154
3	PO2/RDW ratio	1.2278620862433927
3	Mg	1.188429491439908
3	WBC	1.131463578547525
3	pH	1.1197335600258265
3	MCV	1.112650353823139
3	COPD	1.0953052146138795
3	Sex	1.080618196956749
3	GCS	1.076277511994702
3	Malignancy	1.0482679013885698
4	BUN	2.398639801731604
4	Cr	2.3104290568022474
4	Phos	2.28171995234076
4	BE	2.2500285829902293
4	AG	2.173683133378431
4	PaCO2	2.028835276532753
4	MCHC	1.6530988874119759
4	SOFA	1.63163509584836
4	CKD	1.605664344802432
4	K	1.534980984284035
4	RDW	1.5021536153848316
4	Hypertension	1.4476701603280715
4	Age	1.4212688434016993
4	Hb	1.3943505700967793
4	PLT	1.361796805051657
4	Glucose	1.2906188049536664
4	Diabetes	1.2837488523756841
4	CHF	1.2809864171291745
4	Total Ca	1.2437658931431996
4	PO2/RDW ratio	1.2278005512706553
4	Na	1.2228218420138708
4	Mg	1.1883281345539802
4	WBC	1.1312908795217465
4	pH	1.1131175569685565
4	MCV	1.1115622061335542
4	COPD	1.094691360769478
4	Sex	1.0796553379176015
4	GCS	1.0756442011676985
4	Malignancy	1.0480667310098255
